# Supplementary material for: Improving Time-to-Treatment for Advanced Non-Small Cell Lung Cancer Patients through Faster Single Gene EGFR Testing Using the Idylla™ EGFR Testing Platform
Source: Curr Oncol. 2022 Oct 18;29(10):7900–11. doi: 10.3390/curroncol29100624 (PMC9600153; doi:10.3390/curroncol29100624)
Supplement: Supplementary file 1 [file curroncol-29-00624-s001.zip]

Archive with 1 entries (1 files):
- curroncol-1736485-supplementary.pdf
